# Supplementary material for: Updating the Mechanism of Bicarbonate (HCO3−) Activation of Soluble Adenylyl Cyclase (sAC)
Source: Int J Mol Sci. 2025 Jul 3;26(13):6401. doi: 10.3390/ijms26136401 (PMC12250328; doi:10.3390/ijms26136401)
Supplement: Supplementary file 1 [file ijms-26-06401-s001.zip]

Archive with 1 entries (1 files):
- ijms-3714352-supplementary.pdf
